# Supplementary material for: Bacillus spp., a bio-control agent enhances the activity of antioxidant defense enzymes in rice against Pyricularia oryzae
Source: PLoS One. 2017 Nov 21;12(11):e0187412. doi: 10.1371/journal.pone.0187412 (PMC5697883; doi:10.1371/journal.pone.0187412)
Supplement: S1 File — (XLSX) [file pone.0187412.s001.xlsx]

## Sheet: Fig 1.
Minimal data of Figure: -1. Production of biocontrol determinants by antagonistic bacteria in presence and absence of P. oryzae
Treatment	Replicate	Siderophores	Protease	Glucanase
T1	1	12.5	11.3	1.05
T1	2	10.6	12.5	1.04
T1	3	13	12	1.05
T2	1	35.1	27.2	1.2
T2	2	35.11	26.5	1.22
T2	3	35.12	27.9	1.23
T3	1	30.5	21.3	0.9
T3	2	28.7	20.4	0.7
T3	3	27.9	21	0.6
T4	1	43.31	28.1	1.24
T4	2	43.34	29.2	1.23
T4	3	43.35	30.6	1.25
T5	1	24.5	14.5	0.4
T5	2	23.9	15.6	0.5
T5	3	23.7	14.3	0.5
T6	1	20.2	12.4	0.32
T6	2	21.1	11.3	0.31
T6	3	20.2	11.2	0.3
T7	1	27.5	16.5	0.6
T7	2	26.9	15.5	0.5
T7	3	26.7	17	0.6
T1=P.oryzae, T2= Bacillus sp KFP-5+P.oryzae, T3= Bacillus sp KFP-7+P.oryzae, T4= Bacillus sp KFP- 17+P.oryzae, T5= Bacillus sp KFP-5, T6= Bacillus sp KFP-7.T7= KFP- Bacillus sp 17. Values are mean of three replicates Bars represent the standard error of means. All treatments are significantly different from each other at P<0.001

## Sheet:  Fig 2. hydrop-pot
	Minimal data of	Fig 2. SOD contents in leaves and roots of different rice varieties grown hydroponicaly (left panel a, b, c and pot/soil experiment (right panel d, e,f).													Minimal data		Fig 2. SOD contents in leaves and roots of different rice varieties grown hydroponicaly (left panel a, b, c and pot/soil experiment (right panel d, e,f).
			Super-Basmati				Basmati-515				Basmati-3855						Super-Basmati				Basmati-515				Basmati-385
	Treatment	replicate	Leaf	ROOT	Treatment	replicate	Leaf	Root	Treatment	replicate	Leaf	Root			Treatment	replicate	Leaf	Root	Treatment	replicate	Leaf	Root	Treatment	replicate	Leaf	Root
	T1	1	120.026	98.3386	T1	1	127.743	108.976	T1	1	73.9108	90.9396			T1	1	187.697	145.722	T1	1	178.688	133.123	T1	1	174.068	116.535
	T1	2	120.031	97.3421	T1	2	128.734	108.989	T1	2	73.9343	91.9371			T1	2	188.388	155.784	T1	2	174.632	137.143	T1	2	176.099	117.543
	T1	3	121.042	97.321	T1	3	127.732	109.977	T1	3	72.9221	92.9421			T1	3	174.299	144.765	T1	3	189.654	132.124	T1	3	179.065	121.582
	T2	1	135.643	131.444	T2	1	132.913	126.824	T2	1	87.1391	127.034			T2	1	245.039	161.05	T2	1	212.913	154.751	T2	1	195.906	133.333
	T2	2	135.654	132.442	T2	2	133.921	125.865	T2	2	87.2312	126.034			T2	2	249.032	164.045	T2	2	219.912	154.764	T2	2	200.905	138.876
	T2	3	134.662	133.448	T2	3	132.915	124.872	T2	3	87.1431	127.099			T2	3	240.636	159.046	T2	3	215.927	163.743	T2	3	193.999	132.765
	T3	1	152.021	138.583	T3	1	143.202	140.682	T3	1	137.533	137.533			T3	1	257.278	215.433	T3	1	257.218	215.433	T3	1	236.22	173.438
	T3	2	152.453	138.511	T3	2	144.201	140.673	T3	2	136.521	136.532			T3	2	253.427	218.438	T3	2	258.231	222.437	T3	2	237.22	173.421
	T3	3	151.321	137.499	T3	3	144.212	141.664	T3	3	137.531	135.538			T3	3	259.328	218.432	T3	3	259.328	217.455	T3	3	235.228	179.432
	T4	1	141.732	121.995	T4	1	139.633	119.895	T4	1	137.993	119.535			T4	1	252.218	194.226	T4	1	243.57	173.228	T4	1	215.223	175.139
	T4	2	141.731	122.988	T4	2	139.564	119.787	T4	2	137.988	120.524			T4	2	249.222	193.226	T4	2	254.657	164.225	T4	2	216.234	180.132
	T4	3	140.675	121.946	T4	3	138.432	118.865	T4	3	138.991	119.423			T4	3	253.217	198.234	T4	3	245.657	175.268	T4	3	221.225	177.143
	T5	1	151.811	139.213	T5	1	149.633	137.113	T5	1	141.942	139.633			T5	1	265.037	224.042	T5	1	258.688	217.743	T5	1	237.69	194.646
	T5	2	152.821	139.221	T5	2	147.587	135.115	T5	2	142.943	137.654			T5	2	269.044	224.054	T5	2	268.788	212.433	T5	2	239.348	194.786
	T5	3	153.211	138.276	T5	3	148.543	138.113	T5	3	141.942	134.342			T5	3	263.047	228.068	T5	3	257.589	220.443	T5	3	227.654	191.654
	T6	1	77.9003	68.2415	T6	1	73.2808	33.3858	T6	1	61.1811	50.1837			T6	1	152.651	89.2388	T6	1	148.871	91.3386	T6	1	146.772	102.908
	T6	2	77.9012	69.2127	T6	2	73.284	33.3991	T6	2	62.1187	50.1823			T6	2	152.992	87.2685	T6	2	135.987	95.3231	T6	2	147.786	103.765
	T6	3	77.9011	69.2314	T6	3	73.2765	33.3456	T6	3	62.1187	501.193			T6	3	169.243	84.2451	T6	3	147.768	90.3214	T6	3	154.956	106.987
	T1=P.oryzae ,T2=Fungicide +P.oryzae, T3= Bacillus sp KFP-5+ P.oryzae, T4- Bacillus sp KFP-7+ P.oryzae T5= Bacillus sp KFP-17+ P.oryzae T6=untreated. Values are means of three replicates and vertical bars represent the standard error. All treatments are significantly different from each other at P<0.001

## Sheet: Fig.3 hydro leaf and root
Minimal data	Figure:-3 Defense enzyme (PO, PPO, PAL) contents in leaves (left panel a, b,c) and roots (right panel d,e,f) of rice varieties grown hydroponicaly.
			Super Basmati Leaf			Super Basmati Root
	Treatment	Replicate	PO	PPO	PAL	PO	PPO	PAL
	T1	1	0.0029	0.0037	0.0014	0.0018	0.0046	0.00441
	T1	2	0.00259	0.0047	0.0014	0.0016	0.0044	0.00441
	T1	3	0.00259	0.0033	0.0015	0.0019	0.0045	0.0051
	T2	1	0.003437	0.0072	0.0016	0.0013	0.0039	0.00449
	T2	2	0.003447	0.0062	0.0016	0.0017	0.0038	0.00449
	T2	3	0.00335	0.0072	0.0014	0.0014	0.0045	0.00359
	T3	1	0.006867	0.0094	0.0037	0.00413	0.00832	0.0089
	T3	2	0.00688	0.0093	0.0036	0.0042	0.00811	0.00781
	T3	3	0.00678	0.0094	0.0038	0.0044	0.00814	0.0091
	T4	1	0.005894	0.00744	0.003532	0.00377	0.005554	0.00531
	T4	2	0.005794	0.00734	0.003532	0.00376	0.00476	0.00523
	T4	3	0.005694	0.00724	0.003332	0.00377	0.00477	0.0054
	T5	1	0.007871	0.0098	0.0056	0.00424	0.0094	0.0099
	T5	2	0.00677	0.0097	0.0056	0.0044	0.0087	0.0099
	T5	3	0.00687	0.0096	0.0057	0.0047	0.0097	0.00785
	T6	1	0.00037	0.0017	0.001	0.0009	0.0011	0.0011
	T6	2	0.000335	0.0019	0.001	0.0005	0.00123	0.0011
	T6	3	0.0003317	0.0016	0.0013	0.0007	0.00113	0.0012
			Basmati-515 Leaf			Basmati-515 Root
	Treatment	Replicate	PO	PPO	PAL	PO	PPO	PAL
	T1	1	0.0025	0.00534	0.0034	0.0011	0.0035	0.0041
	T1	2	0.0022	0.00554	0.0042	0.0014	0.0025	0.0041
	T1	3	0.0022	0.00584	0.0032	0.00143	0.0015	0.0031
	T2	1	0.0031	0.0065	0.0029	0.0028	0.0037	0.00549
	T2	2	0.0034	0.0067	0.0019	0.001	0.0041	0.00559
	T2	3	0.0036	0.0068	0.0029	0.0029	0.0037	0.00449
	T3	1	0.00484	0.0089	0.00616	0.0032	0.00622	0.0069
	T3	2	0.00464	0.00799	0.0062	0.0031	0.00693	0.00685
	T3	3	0.00474	0.00783	0.0054	0.0034	0.00643	0.00544
	T4	1	0.0034	0.00712	0.005331	0.00311	0.0046	0.00622
	T4	2	0.0024	0.00702	0.005352	0.0032	0.0066	0.00693
	T4	3	0.0034	0.00702	0.00542	0.0034	0.0046	0.00643
	T5	1	0.0053	0.00888	0.0074	0.00474	0.007	0.0089
	T5	2	0.0063	0.00878	0.0063	0.00494	0.0065	0.0081
	T5	3	0.0053	0.00858	0.0087	0.00477	0.0067	0.0091
	T6	1	0.00197	0.0011	0.0012	0.0005	0.0015	0.0031
	T6	2	0.00198	0.0012	0.001	0.0005	0.0014	0.0032
	T6	3	0.00195	0.0012	0.0018	0.0007	0.0013	0.0021
			Basmati-385 Leaf			Basmati-385 Root
	Treatment	Replicate	PO	PPO	PAL	PO	PPO	PAL
	T1	1	0.0021	0.00512	0.0021	0.0011	0.0015	0.0031
	T1	2	0.0017	0.00534	0.0032	0.00114	0.0022	0.0031
	T1	3	0.0018	0.00514	0.0022	0.00123	0.0015	0.0011
	T2	1	0.0031	0.0045	0.0039	0.0021	0.0047	0.00511
	T2	2	0.0024	0.0057	0.0029	0.001	0.0031	0.00513
	T2	3	0.0026	0.0068	0.0029	0.0023	0.0023	0.00439
	T3	1	0.00384	0.00612	0.004331	0.0022	0.00454	0.0061
	T3	2	0.00364	0.00512	0.006352	0.0031	0.00411	0.0062
	T3	3	0.00374	0.00412	0.00642	0.0031	0.00241	0.00623
	T4	1	0.00314	0.00502	0.004001	0.0012	0.00354	0.0051
	T4	2	0.00324	0.00412	0.005152	0.0035	0.00211	0.00612
	T4	3	0.00293	0.00312	0.00542	0.00231	0.00241	0.00603
	T5	1	0.0049	0.00688	0.0064	3.0034	0.0057	0.0049
	T5	2	0.0053	0.00678	0.0053	0.00314	0.0055	0.00585
	T5	3	0.0042	0.00658	0.0087	0.00217	0.0407	0.00514
	T6	1	0.00117	0.0011	0.0012	0.0003	0.0012	0.0021
	T6	2	0.00118	0.0012	0.001	0.0002	0.0014	0.0031
	T6	3	0.00115	0.0012	0.001	0.0005	0.0011	0.0011
	T1=P.oryzae ,T2=Fungicide +P.oryzae, T3= Bacillus sp KFP-5+ P.oryzae, T4- Bacillus sp KFP-7+ P.oryzae T5= Bacillus sp KFP-17+ P.oryzae T6=untreated. Values are means of three replicates and vertical bars represent the standard error. All treatments are significantly different from each other at P<0.001

## Sheet: Fig. 4 pot leaf and root
Minmal data	Figure:-4 Defense enzyme (PO, PPO, PAL) contents in leaves (left panel a, b,c) and roots (right panel d,e,f) of rice varieties grown pot/soil.
			Super basmati leaf			Super basmati root
	Treatment	Replicate	Po	PPo	PAL	PO	PPO	PAL
	T1	1	0.0543703	0.12382	0.106123	0.039347	0.0696	0.07041
	T1	2	0.05447	0.12362	0.105123	0.039337	0.0699	0.07051
	T1	3	0.0535	0.12372	0.108523	0.039357	0.0695	0.07061
	T2	1	0.0590019	0.133677	0.14006	0.052231	0.07468	0.08149
	T2	2	0.059008	0.133657	0.146006	0.052241	0.0699	0.08159
	T2	3	0.059009	0.133647	0.144306	0.052251	0.0695	0.08139
	T3	1	0.286783	0.22736	0.159474	0.074608	0.19965	0.14031
	T3	2	0.288772	0.227355	0.159477	0.074617	0.19972	0.14021
	T3	3	0.27882	0.22737	0.159476	0.074616	0.19981	0.14041
	T4	1	0.242263	0.142356	0.110557	0.069339	0.198967	0.13263
	T4	2	0.242283	0.142379	0.110577	0.069337	0.198957	0.13273
	T4	3	0.242293	0.142357	0.110567	0.0693469	0.198947	0.13265
	T5	1	0.387123	0.267648	0.201927	0.07465	0.2076	0.14814
	T5	2	0.377122	0.267738	0.201947	0.07445	0.20767	0.14825
	T5	3	0.387244	0.267638	0.201937	0.07455	0.20757	0.14844
	T6	1	0.0331817	0.115838	0.0634161	0.02827	0.02115	0.00911
	T6	2	0.033185	0.115839	0.0634153	0.02837	0.021213	0.00912
	T6	3	0.0331827	0.11586	0.0634143	0.02847	0.02113	0.0091
			Basmati-515 Leaf			Basmati-515 Root
	Treatment	Replicate	PO	PPO	PAL	PO	PPO	PAL
	T1	1	0.0423665	0.09534	0.0533782	0.030214	0.05357	0.06504
	T1	2	0.042366	0.09554	0.0533752	0.030234	0.05347	0.06505
	T1	3	0.042368	0.09584	0.0533742	0.030244	0.05367	0.06504
	T2	1	0.050751	0.159475	0.0138139	0.0529906	0.06855	0.0678
	T2	2	0.050732	0.159455	0.0138139	0.0529916	0.06855	0.0668
	T2	3	0.050755	0.159435	0.0138139	0.0529976	0.06865	0.0698
	T3	1	0.199452	0.26765	0.142381	0.0730205	0.20036	0.1318
	T3	2	0.19786	0.26971	0.142371	0.0730215	0.20026	0.1328
	T3	3	0.198874	0.27123	0.142481	0.0730245	0.20046	0.1348
	T4	1	0.24078	0.25998	0.10982	0.06533	0.18221	0.0923
	T4	2	0.24086	0.269939	0.10782	0.06733	0.182331	0.0679
	T4	3	0.24097	0.259953	0.11234	0.06795	0.18155	0.0987
	T5	1	0.239039	0.279758	0.157512	0.073861	0.2027	0.14079
	T5	2	0.239029	0.27978	0.157514	0.073871	0.2025	0.14089
	T5	3	0.239019	0.27958	0.157517	0.073881	0.2037	0.14099
	T6	1	0.0199887	0.097021	0.0124038	0.01056	0.01135	0.00937
	T6	2	0.019988	0.097058	0.0124018	0.010996	0.01134	0.00938
	T6	3	0.0199885	0.0970294	0.0124038	0.010986	0.01149	0.00934
			Basmati-385 Leaf			Basmati-385 Root
	Treatment	Replicate	PO	PPO	PAL	PO	PPO	PAL
	T1	1	0.0527144	0.112922	0.0173839	0.02146	0.06651	0.05519
	T1	2	0.052729	0.11285	0.0173739	0.021436	0.06641	0.05527
	T1	3	0.0527139	0.11278	0.0175839	0.0214268	0.06631	0.05529
	T2	1	0.0656347	0.14623	0.06732	0.047236	0.06153	0.068466
	T2	2	0.0656357	0.14633	0.06622	0.047225	0.06165	0.068456
	T2	3	0.0656357	0.14643	0.06522	0.047247	0.06178	0.0684636
	T3	1	0.196412	0.16128	0.136657	0.06648	0.191448	0.10559
	T3	2	0.196422	0.16148	0.136552	0.06637	0.191459	0.10549
	T3	3	0.196413	0.16178	0.136452	0.06658	0.191433	0.10569
	T4	1	0.187188	0.160476	0.116676	0.06368	0.190631	0.03113
	T4	2	0.187168	0.160466	0.116666	0.06348	0.180731	0.03125
	T4	3	0.187186	0.160456	0.116656	0.06328	0.190831	0.0324
	T5	1	0.208815	0.165048	0.139393	0.068643	0.19955	0.11777
	T5	2	0.208825	0.165038	0.139383	0.068666	0.19946	0.11767
	T5	3	0.208835	0.165028	0.139353	0.067666	0.19938	0.11757
	T6	1	0.0198488	0.06973	0.01006	0.0084706	0.01961	0.00828
	T6	2	0.0198498	0.0693	0.0107	0.0083706	0.01967	0.00857
	T6	3	0.0198478	0.06973	0.01089	0.008576	0.01965	0.00828
	T1=P.oryzae ,T2=Fungicide +P.oryzae, T3= Bacillus sp KFP-5+ P.oryzae, T4- Bacillus sp KFP-7+ P.oryzae T5= Bacillus sp KFP-17+ P.oryzae T6=untreated. Values are means of three replicates and vertical bars represent the standard error. All treatments are significantly different from each other at P<0.001

## Sheet: Fig.5 hydroponic and pot
Minimal data	Fig 5. Secretion of biocontrol determinants in rhizosphere of different rice varieties grown hydroponically (left panel a, b, c) and pot/ soil (right panel d, e, f).																									Minimal data	Fig 5. Secretion of biocontrol determinants in rhizosphere of different rice varieties grown hydroponically (left panel a, b, c) and pot/ soil (right panel d, e, f).
		Siderophore			Protease			Glucanase																				Siderophore			Protease			Glucanase
Treatment	Replicate	Basmati-super	Basmati 515	Basmati 385	Basmati-super	Basmati 515	Basmati 385	Basmati-super	Basmati 515	Basmati 385																Treatment	Replicate	Basmati-super	Basmati 515	Basmati 385	Basmati-super	Basmati 515	Basmati 385	Basmati-super	Basmati 515	Basmati 385
T1	1	4.5	4.2	1.3	0.5	0.2	0.1	0.61	0.57	0.43																T1	1	29.9	24	21.4	0.55	0.6	0.45	0.43	0.59	0.52
T1	2	4.4	4	1	0.5	0.2	0.2	0.63	0.55	0.42																T1	2	28.2	24.5	21.6	0.54	0.58	0.42	0.43	0.58	0.53
T1	3	5	4.3	1.3	0.3	0.4	0.3	0.61	0.56	0.41																T1	3	29.7	24.2	22	0.56	0.6	0.41	0.42	0.57	0.52
T2	1	6	3	5.7	3.1	2.6	2.4	0.7	0.58	0.73																T2	1	34	26	24.6	0.75	1.5	0.69	0.59	0.91	0.93
T2	2	6.4	3.3	5.5	3.2	2.4	2	0.71	0.59	0.72																T2	2	34.5	26.4	24	0.74	1.46	0.6	0.58	0.92	0.94
T2	3	5.6	2.4	5	3.6	2.4	2.2	0.72	0.58	0.71																T2	3	34.7	26.9	24.5	0.77	1.5	0.63	0.57	0.92	0.95
T3	1	7	5.5	6.9	5	4.2	4	1.12	0.92	0.8																T3	1	42	28	26	1.25	1.1	1.2	0.94	0.74	0.7
T3	2	7.4	5.9	7.2	3.6	4.1	4.1	1.11	0.91	0.82																T3	2	42.4	28.5	25.7	1.18	1.1	1.09	0.92	0.76	0.8
T3	3	8	5.2	7	4.6	4.1	3.9	1.13	0.92	0.81																T3	3	43	28	25.7	1.27	1.08	1.18	0.93	0.75	0.5
T4	1	6.7	6.8	5.3	3.6	3.4	3.3	0.96	0.9	0.74																T4	1	34.5	25.9	23.5	0.95	1.3	0.87	0.93	1.04	1.01
T4	2	6.3	6.9	5.2	3.2	3.6	3.5	0.94	0.91	0.73																T4	2	34.3	26.8	23.8	0.97	1.22	0.8	0.91	1.05	1.01
T4	3	6.5	6.6	5.5	4.2	3.4	3.4	0.95	0.92	0.72																T4	3	33.8	26.9	24	0.94	1.24	0.8	0.92	1.04	1.02
T5	1	8.7	8.6	8.2	5.6	5	4.3	1.17	1.03	0.82																T5	1	42.2	28.5	25.8	1.25	1.9	1.1	1.44	1.34	1.28
T5	2	8.5	8.5	8.1	5.4	4.8	4.2	1.16	1.05	0.83																T5	2	42.8	28.3	24.9	1.23	1.87	1.22	1.43	1.35	1.26
T5	3	7.7	8.7	7.9	5.6	4.8	4.2	1.18	1.04	0.84																T5	3	42.5	28.5	25.9	1.26	1.9	1.09	1.44	1.33	1.28
T6	1	0.2	0.4	0.2	0.2	0.2	0.4	0.57	0.43	0.32																T6	1	24	15.5	15.1	0.23	0.35	0.2	0.23	0.24	0.22
T6	2	0.3	0.3	0.4	0.5	0.2	0.2	0.55	0.42	0.31																T6	2	24.4	15.6	15.3	0.2	0.35	0.19	0.234	0.235	0.225
T6	3	0.2	0.4	0.4	0.2	0.1	0.1	0.57	0.44	0.33																T6	3	24.5	15.1	15.2	0.19	0.35	0.18	0.236	0.236	0.223
T1=P.oryzae ,T2=Fungicide +P.oryzae, T3= Bacillus sp KFP-5+ P.oryzae, T4- Bacillus sp KFP-7+ P.oryzae T5= Bacillus sp KFP-17+ P.oryzae T6=untreated. Values are means of three replicates and vertical bars represent the standard error. All treatments are significantly different from each other at P<0.001

## Sheet: Table 1 and 2
Minimal data	Table:-1 Potential of Bacillus spp to colonize root under hydroponic conditions								Minimal data		Table:-2 Potential of Bacillus spp to colonize root under pot/soil conditions
		Treatment	Replicate	Super-Basmati	Basmati-515	Basmati-385			Treatment	Replicate	Super-Basmati	Basmati-515	Basmati-385
		T1	1	33	2600	2			T1	1	40	400	70
		T1	2	34	2700	1.9			T1	2	57	300	70
		T1	3	32	2500	2.1			T1	3	40	300	70
		T2	1	35	267	76.7			T2	1	600	400	70
		T2	2	33	268	76.9			T2	2	700	500	75
		T2	3	37	266	76.5			T2	3	600	400	70
		T3	1	820000000	63000000	48000000			T3	1	880000000	810000000	730000000
		T3	2	840000000	65000000	48100000			T3	2	880000000	830000000	830000000
		T3	3	800000000	61000000	47900000			T3	3	800000000	700000000	7000000
		T4	1	610000000	43000000	45000000			T4	1	760000000	710000000	710000000
		T4	2	620000000	44000000	43000000			T4	2	6.9	7.5	7.5
		T4	3	600000000	42000000	47000000			T4	3	740000000	710000000	710000000
		T5	1	860000000	74000000	63000000			T5	1	910000000	810000000	710000000
		T5	2	870000000	77000000	60000000			T5	2	890000000	820000000	820000000
		T5	3	850000000	71000000	66000000			T5	3	940000000	910000000	810000000
		T6	1	0.667	0.667	0.667			T6	1	4.4	1.33	1.33
		T6	2	0.665	0.668	0.669			T6	2	0.25	1.33	1.36
		T6	3	0.669	0.666	0.665			T6	3	0.38	1.43	1.35
	T1=P.oryzae ,T2=Fungicide +P.oryzae, T3= Bacillus sp KFP-5+ P.oryzae, T4- Bacillus sp KFP-7+ P.oryzae T5= Bacillus sp KFP-17+ P.oryzae T6=untreated. Values are means of three replicates and vertical bars represent the standard error. All treatments are significantly different from each other at P<0.001

## Sheet: Table 3
Minimal data	Table3:-Pearson ,s correlation among antioxidant enzyme content and biocontrol determinants secrected in rice rhizosphere grown hydroponicaly.
		Super Basmati Insitu			Super Basmati Leave				Super Basmati Root
Treatment	Replicate	siderophores	Protease	Glucanase	PO	PPO	PAL	SOD	PO	PPO	PAL	SOD
T1	1	4.5	0.5	0.61	0.0029	0.0037	0.0014	120.026	0.0018	0.0046	0.00441	98.3386
T1	2	4.4	0.5	0.63	0.00259	0.0047	0.0014	120.031	0.0016	0.0044	0.00441	97.3421
T1	3	5	0.3	0.61	0.00259	0.0033	0.0015	121.042	0.0019	0.0045	0.0051	97.321
T2	1	7	5	1.12	0.006867	0.0094	0.0037	152.021	0.00413	0.00832	0.0089	138.583
T2	2	7.4	3.6	1.11	0.00688	0.0093	0.0036	152.453	0.0042	0.00811	0.00781	138.511
T2	3	8	4.6	1.13	0.00678	0.0094	0.0038	151.321	0.0044	0.00814	0.0091	137.499
T3	1	6.7	3.6	0.96	0.005894	0.00744	0.003532	141.732	0.00377	0.005554	0.00531	121.995
T3	2	6.3	3.2	0.94	0.005794	0.00734	0.003532	141.731	0.00376	0.00476	0.00523	122.988
T3	3	6.5	4.2	0.95	0.005694	0.00724	0.003332	140.675	0.00377	0.00477	0.0054	121.946
T4	1	8.7	5.6	1.17	0.007871	0.0098	0.0056	151.811	0.00424	0.0094	0.0099	139.213
T4	2	8.5	5.4	1.16	0.00677	0.0097	0.0056	152.821	0.0044	0.0087	0.0099	139.221
T4	3	7.7	5.6	1.18	0.00687	0.0096	0.0057	153.211	0.0047	0.0097	0.00785	138.276
		Basmati 515 Insitu			Basmati 515 Leave				Basmati 515Root
Treatment	Replicate	siderophores	Protease	Glucanase	PO	PPO	PAL	SOD	PO	PPO	PAL	SOD
T1	1	4.2	0.2	0.57	0.0025	0.00534	0.0034	127.743	0.0011	0.0035	0.0041	108.976
T1	2	4	0.2	0.55	0.0022	0.00554	0.0042	128.734	0.0014	0.0025	0.0041	108.989
T1	3	4.3	0.4	0.56	0.0022	0.00584	0.0032	127.732	0.00143	0.0015	0.0031	109.977
T2	1	5.5	4.2	0.92	0.00484	0.0089	0.00616	143.202	0.0032	0.00622	0.0069	140.682
T2	2	5.9	4.1	0.91	0.00464	0.00799	0.0062	144.201	0.0031	0.00693	0.00685	140.673
T2	3	5.2	4.1	0.92	0.00474	0.00783	0.0054	144.212	0.0034	0.00643	0.00544	141.664
T3	1	6.8	3.4	0.9	0.0034	0.00712	0.005331	139.633	0.00311	0.0046	0.00622	119.895
T3	2	6.9	3.6	0.91	0.0024	0.00702	0.005352	139.564	0.0032	0.0066	0.00693	119.787
T3	3	6.6	3.4	0.92	0.0034	0.00702	0.00542	138.432	0.0034	0.0046	0.00643	118.865
T4	1	8.6	5	1.03	0.0053	0.00888	0.0074	149.633	0.00474	0.007	0.0089	137.113
T4	2	8.5	4.8	1.05	0.0063	0.00878	0.0063	147.587	0.00494	0.0065	0.0081	135.115
T4	3	8.7	4.8	1.04	0.0053	0.00858	0.0087	148.543	0.00477	0.0067	0.0091	138.113
		Basmati 385 Insitu			Basmati 385 Leave				Basmati 385 Root
Treatment	Replicate	siderophores	Protease	Glucanase	PO	PPO	PAL	SOD	PO	PPO	PAL	SOD
T1	1	1.3	0.1	0.43	0.0021	0.00512	0.0021	73.9108	0.0011	0.0015	0.0031	90.9396
T1	2	1	0.2	0.42	0.0017	0.00534	0.0032	73.9343	0.00114	0.0022	0.0031	91.9371
T1	3	1.3	0.3	0.41	0.0018	0.00514	0.0022	72.9221	0.00123	0.0015	0.0011	92.9421
T2	1	6.9	4	0.8	0.00384	0.00612	0.004331	137.533	0.0022	0.00454	0.0061	137.533
T2	2	7.2	4.1	0.82	0.00364	0.00512	0.006352	136.521	0.0031	0.00411	0.0062	136.532
T2	3	7	3.9	0.81	0.00374	0.00412	0.00642	137.531	0.0031	0.00241	0.00623	135.538
T3	1	5.3	3.3	0.74	0.00314	0.00502	0.004001	137.993	0.0012	0.00354	0.0051	119.535
T3	2	5.2	3.5	0.73	0.00324	0.00412	0.005152	137.988	0.0035	0.00211	0.00612	120.524
T3	3	5.5	3.4	0.72	0.00293	0.00312	0.00542	138.991	0.00231	0.00241	0.00603	119.423
T4	1	8.2	4.3	0.82	0.0049	0.00688	0.0064	141.942	3.0034	0.0057	0.0049	139.633
T4	2	8.1	4.2	0.83	0.0053	0.00678	0.0053	142.943	0.00314	0.0055	0.00585	137.654
T4	3	7.9	4.2	0.84	0.0042	0.00658	0.0087	141.942	0.00217	0.0407	0.00514	134.342
T1=P.oryzae , T2= Bacillus sp KFP-5+ P.oryzae, T3- Bacillus sp KFP-7+ P.oryzae T4= Bacillus sp KFP-17+ P.oryzae

## Sheet: Table 4 
Minimal data	Table:-4 Pearson ,s correlation among antioxidant enzyme content and biocontrol determinants secrected in rice rhizosphere grown in pot/soil..
		Super Basmati Insitu			Super Basmati Leave				Super Basmati Root
Treatment	Replicate	siderophores	Protease	Glucanase	PO	PPO	PAL	SOD	PO	PPO	PAL	SOD
T1	1	29.9	0.55	0.43	0.0543703	0.12382	0.106123	0.039347	0.0696	0.07041	178.688	145.722
T1	2	28.2	0.54	0.43	0.05447	0.12362	0.105123	0.039337	0.0699	0.07051	174.632	145.784
T1	3	29.7	0.56	0.42	0.0535	0.12372	0.108523	0.039357	0.0695	0.07061	179.654	144.765
T2	1	42	1.25	0.94	0.286783	0.22736	0.159474	0.074608	0.19965	0.14031	257.278	215.433
T2	2	42.4	1.18	0.92	0.288772	0.227355	0.159477	0.074617	0.19972	0.14021	255.427	216.438
T2	3	43	1.27	0.93	0.27882	0.22737	0.159476	0.074616	0.19981	0.14041	257.328	218.432
T3	1	34.5	0.95	0.93	0.242263	0.142356	0.110557	0.069339	0.198967	0.13263	252.218	194.226
T3	2	34.3	0.97	0.91	0.242283	0.142379	0.110577	0.069337	0.198957	0.13273	253.222	193.226
T3	3	33.8	0.94	0.92	0.242293	0.142357	0.110567	0.0693469	0.198947	0.13265	255.217	195.234
T4	1	42.2	1.25	1.44	0.387123	0.267648	0.201927	0.07465	0.2076	0.14814	266.037	224.042
T4	2	42.8	1.23	1.43	0.377122	0.267738	0.201947	0.07445	0.20767	0.14825	264.044	224.054
T4	3	42.5	1.26	1.44	0.387244	0.267638	0.201937	0.07455	0.20757	0.14844	263.047	225.068
		Basmati 515 Insitu			Basmati 515 Leave				Basmati 515Root
Treatment	Replicate	siderophores	Protease	Glucanase	PO	PPO	PAL	SOD	PO	PPO	PAL	SOD
T1	1	24	0.6	0.59	0.0423665	0.09534	0.0533782	0.030214	0.05357	0.06504	187.297	133.123
T1	2	24.5	0.58	0.58	0.042366	0.09554	0.0533752	0.030234	0.05347	0.06505	188.388	133.143
T1	3	24.2	0.6	0.57	0.042368	0.09584	0.0533742	0.030244	0.05367	0.06504	188.299	132.124
T2	1	28	1.1	0.74	0.199452	0.26765	0.142381	0.0730205	0.20036	0.1318	257.218	215.433
T2	2	28.5	1.1	0.76	0.19786	0.26971	0.142371	0.0730215	0.20026	0.1328	258.231	216.437
T2	3	28	1.08	0.75	0.198874	0.27123	0.142481	0.0730245	0.20046	0.1348	259.328	217.455
T3	1	25.9	1.3	1.04	0.24078	0.25998	0.10982	0.06533	0.18221	0.0923	240.42	173.228
T3	2	26.8	1.22	1.05	0.24086	0.269939	0.10782	0.06733	0.182331	0.0679	242.519	174.225
T3	3	26.9	1.24	1.04	0.24097	0.259953	0.11234	0.06795	0.18155	0.0987	241.433	175.268
T4	1	28.5	1.9	1.34	0.239039	0.279758	0.157512	0.073861	0.2027	0.14079	258.688	217.743
T4	2	28.3	1.87	1.35	0.239029	0.27978	0.157514	0.073871	0.2025	0.14089	258.788	218.433
T4	3	28.5	1.9	1.33	0.239019	0.27958	0.157517	0.073881	0.2037	0.14099	257.589	217.443
		Basmati 385 Insitu			Basmati 515 Leave				Basmati 385 Root
Treatment	Replicate	siderophores	Protease	Glucanase	PO	PPO	PAL	SOD	PO	PPO	PAL	SOD
T1	1	21.4	0.45	0.52	0.0527144	0.112922	0.0173839	0.02146	0.06651	0.05519	174.068	116.535
T1	2	21.6	0.42	0.53	0.052729	0.11285	0.0173739	0.021436	0.06641	0.05527	176.099	117.543
T1	3	22	0.41	0.52	0.0527139	0.11278	0.0175839	0.0214268	0.06631	0.05529	175.065	116.582
T2	1	26	1.2	0.7	0.196412	0.16128	0.136657	0.06648	0.191448	0.10559	236.22	173.438
T2	2	25.7	1.09	0.8	0.196422	0.16148	0.136552	0.06637	0.191459	0.10549	237.22	173.421
T2	3	25.7	1.18	0.6	0.196413	0.16178	0.136452	0.06658	0.191433	0.10569	235.228	174.432
T3	1	23.5	0.87	1.01	0.187188	0.160476	0.116676	0.06368	0.190631	0.03113	215.223	175.139
T3	2	23.8	0.8	1.01	0.187168	0.160466	0.116666	0.06348	0.180731	0.03125	216.234	176.132
T3	3	24	0.8	1.02	0.187186	0.160456	0.116656	0.06328	0.190831	0.0324	217.225	177.143
T4	1	25.8	1.1	1.28	0.208815	0.165048	0.139393	0.068643	0.19955	0.11777	237.69	194.646
T4	2	24.9	1.22	1.26	0.208825	0.165038	0.139383	0.068666	0.19946	0.11767	236.677	194.786
T4	3	25.9	1.09	1.28	0.208835	0.165028	0.139353	0.067666	0.19938	0.11757	237.654	195.654
T1=P.oryzae , , T2= Bacillus sp KFP-5+ P.oryzae, T3- Bacillus sp KFP-7+ P.oryzae T4= Bacillus sp KFP-17+ P.oryzae
